# Supplementary material for: G-quadruplexes in the evolution of hepatitis B virus
Source: Nucleic Acids Res. 2023 Jul 3;51(14):7198–204. doi: 10.1093/nar/gkad556 (PMC10415126; doi:10.1093/nar/gkad556)
Supplement: gkad556_Supplemental_Files [file gkad556_supplemental_files.zip]

Archive with 2 entries (2 files):
- SM_01_restults_stats.xlsx
- SM_02_PQSfreq_.docx
