# Supplementary material for: G-quadruplexes in the evolution of hepatitis B virus
Source: Nucleic Acids Res. 2023 Jul 3;51(14):7198–204. doi: 10.1093/nar/gkad556 (PMC10415126; doi:10.1093/nar/gkad556)
Supplement: gkad556_Supplemental_Files [file gkad556_supplemental_files.zip › SM_01_restults_stats.xlsx]

## Sheet: All
Supplementary material 01: Complete analyses of PQS occurrence in Hepatitis B viruses; (A) the name of sequences; (B) the total length of HBV sequence; (C) GC count of sequence; (D) GC content in %; (E) the total count of PQS found; (F) the PQS frequency per 1,000 nt; (G) the sequence code; (H) the age of HBV sequence; (I) the genotype; (J) the PQS to GC ratio
title	length	GC	GC (%)	result_count	frequency	code	age	genotype	frq/1000GC
DA222Kazakhstan1100	3193	1553	48.6376	6	1.87911	DA222	ancient	-	3.86349
DA51Kyrgyzstan2230	3193	1522	47.6668	8	2.50548	DA51	ancient	-	5.25624
DA27Kazakhstan1543	3193	1376	43.0943	6	1.87911	DA27	ancient	-	4.36047
DA29Kazakhstan755	3193	1305	40.8707	5	1.56593	DA29	ancient	-	3.83142
SorsumGermany5170	3193	1519	47.5728	6	1.87911	SorsumGermany5170	ancient	-	3.94997
PetersbergGermany868	3194	1380	43.206	6	1.87852	PetersbergGermany868	ancient	-	4.34783
KarsdorfGermany7026	3281	1590	48.4608	8	2.43828	KarsdorfGermany7026	ancient	-	5.03145
RISE254Hungary3942	3191	1546	48.4488	5	1.56691	RISE254	ancient	-	3.23415
RISE563Germany4421	3190	1545	48.4326	4	1.25392	RISE563	ancient	-	2.589
DA195Hungary2578	3224	1564	48.5112	5	1.55087	DA195	ancient	-	3.19693
RISE154Poland3784	3209	885	27.5787	2	0.623247	RISE154	ancient	-	2.25989
RISE386Russian_Federation4121	3228	1515	46.9331	5	1.54895	RISE386	ancient	-	3.30033
RISE387Russian_Federation4215	3228	1375	42.596	2	0.619579	RISE387	ancient	-	1.45455
DA45Mongolia2053	3221	1324	41.1052	8	2.4837	DA45	ancient	-	6.0423
Abusir1543Egypt1861	3229	1321	40.9105	2	0.619387	Abusir1543	ancient	-	1.514
AB453988JapanA10	3227	1561	48.3731	4	1.23954		modern	A	2.56246
AY738142GermanyA20	3230	1579	48.8854	6	1.85759		modern	A	3.79987
AY934764GambiaA30	3229	1565	48.467	4	1.23877		modern	A	2.55591
DA119Slovakia1570	3228	1545	47.8625	4	1.23916		ancient	A	2.589
FJ692598HaitiA30	3225	1554	48.186	7	2.17054		modern	A	4.5045
FJ692611HaitiA30	3225	1573	48.7752	8	2.48062		modern	A	5.08582
SJN001MexicoA3410	3226	1568	48.6051	4	1.23993		ancient	A	2.55102
BOO006Russian_Federation3470	3227	1383	42.8571	5	1.54943	BOO006	ancient	A	3.61533
BOO008Russian_Federation3470	3227	1558	48.2801	5	1.54943	BOO008	ancient	A	3.20924
I1321Georgia1872	3225	1387	43.0078	5	1.55039		ancient	A	3.6049
SGR004Russian_Federation4950	3229	1315	40.7247	5	1.54847	SGR004	ancient	A	3.80228
AB076679MalawiA10	3228	1561	48.3581	5	1.54895		modern	A	3.20307
AB116084BangladeshA10	3232	1579	48.8552	4	1.23762		modern	A	2.53325
GQ477499PolandA20	3226	1572	48.7291	6	1.85989		modern	A	3.81679
FJ692556NigeriaA30	3225	1567	48.5891	5	1.55039		modern	A	3.19081
GQ161813GuineaA30	3227	1563	48.4351	4	1.23954		modern	A	2.55918
GQ331046BelgiumA40	3227	1569	48.621	6	1.85931		modern	A	3.82409
CHT001Slovakia2150	3223	1410	43.7481	5	1.55135	CHT001	ancient	A	3.5461
KBD002Russian_Federation4034	3229	1526	47.2592	6	1.85816	KBD002	ancient	A	3.93185
FJ899779ChinaB20	3220	1583	49.1615	9	2.79503		modern	B	5.68541
AB219429PhilippinesB30	3221	1585	49.2083	9	2.79416		modern	B	5.67823
AB287316USAB50	3221	1565	48.5874	6	1.86278		modern	B	3.83387
AB287318USAB50	3221	1581	49.0841	9	2.79416		modern	B	5.6926
AB241117PhilippinesB30	3221	1588	49.3015	13	4.03601		modern	B	8.1864
DQ993686VietnamB40	3222	1586	49.2241	10	3.10366		modern	B	6.30517
AB073858JapanB10	3221	1579	49.022	10	3.10463		modern	B	6.33312
AB033555IndonesiaB30	3223	1574	48.8365	10	3.1027		modern	B	6.35324
AP011089IndonesiaB30	3222	1582	49.0999	10	3.10366		modern	B	6.32111
AB073835VietnamB40	3223	1577	48.9296	8	2.48216		modern	B	5.07292
AB287320GreenlandB50	3224	1578	48.9454	5	1.55087		modern	B	3.16857
AB287321GreenlandB50	3224	1576	48.8834	8	2.48139		modern	B	5.07614
DQ463789CanadaB50	3223	1570	48.7124	6	1.86162		modern	B	3.82166
DQ463792CanadaB50	3223	1575	48.8675	7	2.17189		modern	B	4.44444
AB048704AustraliaC40	3225	1580	48.9922	8	2.48062		modern	C	5.06329
AP011106IndonesiaC80	3222	1593	49.4413	5	1.55183		modern	C	3.13873
AF241411VietnamC50	3222	1582	49.0999	5	1.55183		modern	C	3.16056
AP011100IndonesiaC50	3222	1595	49.5034	9	2.7933		modern	C	5.64263
AP011102IndonesiaC60	3222	1590	49.3482	6	1.8622		modern	C	3.77358
AP011103IndonesiaC60	3222	1591	49.3793	5	1.55183		modern	C	3.14268
AP011108IndonesiaC90	3222	1575	48.8827	5	1.55183		modern	C	3.1746
AB049609JapanC20	3221	1592	49.4256	5	1.55231		modern	C	3.1407
JN315779South_KoreaC2268	3224	1578	48.9454	5	1.55087		modern	C	3.16857
AB048705AustraliaC40	3204	1573	49.0949	6	1.87266		modern	C	3.81437
AB111946VietnamC10	3223	1575	48.8675	10	3.1027		modern	C	6.34921
AB112066MyanmarC10	3225	1582	49.0543	6	1.86047		modern	C	3.79267
X75656French_PolynesiaC30	3224	1559	48.3561	6	1.86104		modern	C	3.84862
X75665New_CaledoniaC30	3223	1575	48.8675	5	1.55135		modern	C	3.1746
AB112472ThailandC10	3224	1591	49.3486	5	1.55087		modern	C	3.14268
DQ089767Hong_KongC10	3223	1574	48.8365	5	1.55135		modern	C	3.17662
AY330911Camerooncpz0	3190	1545	48.4326	8	2.50784		modern	cpz	5.17799
AJ131567Camerooncpz0	3189	1546	48.4791	4	1.25431		modern	cpz	2.58732
AF498266Eastern_Africacpz0	3193	1536	48.1052	6	1.87911		modern	cpz	3.90625
NC_003977FranceD30	3189	1545	48.4478	6	1.88147		modern	D	3.8835
FJ899792ChinaD10	3187	1559	48.9175	5	1.56887		modern	D	3.20718
JN642140LebanonD10	3188	1561	48.9649	4	1.25471		modern	D	2.56246
GQ477453PolandD20	3187	1544	48.4468	4	1.2551		modern	D	2.59067
GQ477455PolandD20	3184	1551	48.7123	4	1.25628		modern	D	2.57898
AB555496TaiwanD20	3190	1541	48.3072	4	1.25392		modern	D	2.59572
GQ205377IndiaD50	3187	1554	48.7606	6	1.88265		modern	D	3.861
JN642160LebanonD20	3188	1559	48.9021	3	0.941029		modern	D	1.92431
JN642163LebanonD20	3188	1550	48.6198	5	1.56838		modern	D	3.22581
JN688710ArgentinaD30	3191	1561	48.9188	6	1.88029		modern	D	3.84369
JN688711ArgentinaD30	3191	1540	48.2607	3	0.940144		modern	D	1.94805
GQ922005CanadaD40	3190	1555	48.7461	4	1.25392		modern	D	2.57235
MG585269ItalyD3381	3188	1407	44.1343	5	1.56838		modern	D	3.55366
HE974378MartiniqueD40	3190	1552	48.652	3	0.940439		modern	D	1.93299
AKB003Kazakhstan2586	3194	1555	48.685	7	2.19161	AKB003	ancient	D	4.50161
BRE008Kazakhstan1638	3193	1352	42.3426	6	1.87911	BRE008	ancient	D	4.43787
KJ470893BrazilD40	3187	1562	49.0116	7	2.19642		modern	D	4.48143
BRE026Kazakhstan2300	3193	1525	47.7607	7	2.1923	BRE026	ancient	D	4.59016
KJ470896BrazilD40	3187	1557	48.8547	6	1.88265		modern	D	3.85356
BRE028Kazakhstan2300	3193	1557	48.7629	8	2.50548	BRE028	ancient	D	5.13809
KJ470898BrazilD40	3187	1556	48.8233	6	1.88265		modern	D	3.85604
FJ904430TunisiaD70	3188	1570	49.2472	6	1.88206		modern	D	3.82166
I0157Great_Britain1232	3191	1462	45.8164	6	1.88029	I0157	ancient	D	4.10397
I0161Great_Britain1165	3191	1530	47.9474	8	2.50705	I0161	ancient	D	5.22876
I0216Italy2600	3185	1543	48.4458	9	2.82575	I0216	ancient	D	5.83279
I0217Italy2600	3185	1167	36.6405	5	1.56986	I0217	ancient	D	4.28449
I1344Russian_Federation650	3193	1550	48.5437	6	1.87911	I1344	ancient	D	3.87097
KIL044Ireland775	3187	1527	47.9134	7	2.19642	KIL044	ancient	D	4.58415
KRA001Germany734	3191	1468	46.0044	5	1.56691	KRA001	ancient	D	3.40599
KRA010Germany620	3191	1547	48.4801	8	2.50705	KRA010	ancient	D	5.1713
MAY017Russian_Federation600	3196	1521	47.5907	6	1.87735	MAY017	ancient	D	3.94477
MLR005Russian_Federation650	3195	1456	45.5712	4	1.25196	MLR005	ancient	D	2.74725
OAI017Great_Britain1450	3192	1542	48.3083	6	1.8797	OAI017	ancient	D	3.89105
FJ904436TunisiaD70	3188	1549	48.5885	7	2.19573		modern	D	4.51904
ORE002Russian_Federation2522	3194	1496	46.8378	4	1.25235	ORE002	ancient	D	2.6738
AB033559Papua_New_GuineaD40	3194	1561	48.8729	7	2.19161		modern	D	4.4843
SED009Great_Britain1200	3193	1105	34.607	5	1.56593	SED009	ancient	D	4.52489
AB048701AustraliaD40	3192	1561	48.9035	3	0.93985		modern	D	1.92184
SHK001Russian_Federation748	3196	1492	46.6834	5	1.56446	SHK001	ancient	D	3.35121
AB048702AustraliaD40	3192	1565	49.0288	5	1.56642		modern	D	3.19489
STR144Belgium406	3189	1556	48.7927	8	2.50862	STR144	ancient	D	5.14139
AB188243Russian_FederationD30	3196	1548	48.4355	4	1.25156		modern	D	2.58398
ZWE008Switzerland617	3190	1513	47.4295	5	1.5674	ZWE008	ancient	D	3.30469
AB210818JapanD20	3188	1549	48.5885	6	1.88206		modern	D	3.87347
AM494716Central_African_RepublicD70	3199	1557	48.6715	5	1.56299		modern	D	3.2113
AY796031TurkeyD20	3190	1561	48.9342	5	1.5674		modern	D	3.20307
AY902768USAD30	3187	1546	48.5096	4	1.2551		modern	D	2.58732
DQ315779IndiaD50	3187	1556	48.8233	8	2.5102		modern	D	5.14139
X80925GreeceD20	3186	1555	48.8073	5	1.56937		modern	D	3.21543
FJ904399TunisiaD10	3188	1538	48.2434	5	1.56838		modern	D	3.25098
AY721612TurkeyD10	3190	1553	48.6834	6	1.88088		modern	D	3.86349
AY741797IranD10	3188	1548	48.5571	6	1.88206		modern	D	3.87597
AB270543MongoliaD10	3189	1544	48.4164	6	1.88147		modern	D	3.88601
EU594409EstoniaD20	3188	1545	48.463	5	1.56838		modern	D	3.23625
AB109476JapanD20	3188	1547	48.5257	6	1.88206		modern	D	3.87847
X75657West_AfricaE0	3219	1559	48.4312	7	2.17459		modern	E	4.49006
X75664SenegalE0	3216	1562	48.5697	9	2.79851		modern	E	5.76184
HM363593NigeriaE0	3218	1552	48.2287	9	2.79677		modern	E	5.79897
AY311369VenezuelaF2a0	3222	1590	49.3482	6	1.8622		modern	F	3.77358
DQ899146VenezuelaF2b0	3221	1576	48.9289	8	2.4837		modern	F	5.07614
JN792922USAF1b0	3220	1569	48.7267	8	2.48447		modern	F	5.09879
AY090458Costa_RicaF1a0	3225	1572	48.7442	8	2.48062		modern	F	5.08906
AB116654JapanF1b0	3221	1569	48.7116	4	1.24185		modern	F	2.54939
FJ657525ArgentinaF1b0	3223	1573	48.8055	5	1.55135		modern	F	3.17864
AB116549PanamaF30	3222	1588	49.2862	8	2.48293		modern	F	5.03778
X75663ColumbiaF30	3220	1590	49.3789	6	1.86335		modern	F	3.77358
AY090455NicaraguaF2a0	3226	1599	49.566	6	1.85989		modern	F	3.75235
DQ899144VenezuelaF2b0	3221	1577	48.96	6	1.86278		modern	F	3.80469
AF223962ArgentinaF40	3223	1576	48.8985	7	2.17189		modern	F	4.44162
AB166850BoliviaF40	3220	1579	49.0373	4	1.24224		modern	F	2.53325
KUE033Peru581	3219	1478	45.9149	5	1.55328		ancient	F	3.38295
AB056513USAG0	3254	1566	48.1254	4	1.22926		modern	G	2.55428
AB064312USAG0	3254	1572	48.3098	4	1.22926		modern	G	2.54453
AF405706GermanyG0	3256	1569	48.188	4	1.2285		modern	G	2.54939
AJ131571South_East_Asiagbn0	3196	1573	49.2178	7	2.19024		modern	gbn	4.4501
AY781180Cambodiagbn0	3193	1570	49.1701	5	1.56593		modern	gbn	3.18471
U46935Thailandgbn0	3192	1565	49.0288	8	2.50627		modern	gbn	5.11182
AY090454NicaraguaH0	3226	1589	49.256	8	2.47985		modern	H	5.03461
SJN013Mexico522	3219	1510	46.909	6	1.86393	SJN013	ancient	H	3.97351
AB375163MexicoH0	3220	1590	49.3789	10	3.10559		modern	H	6.28931
AY090457NicaraguaH0	3226	1589	49.256	8	2.47985		modern	H	5.03461
AB059660USAH0	3221	1597	49.5809	7	2.17324		modern	H	4.38322
FJ023669LaosI20	3217	1576	48.9897	8	2.48679		modern	I	5.07614
AB562463Viet_NamI10	3222	1565	48.5723	5	1.55183		modern	I	3.19489
EU835241IndiaI20	3219	1573	48.8661	7	2.17459		modern	I	4.4501
AB486012JapanJ0	3187	1560	48.9489	4	1.2551		modern	J	2.5641
AF193863Indonesiaoru0	3190	1569	49.185	4	1.25392		modern	oru	2.54939
EU155824Thailandoru0	3191	1562	48.9502	4	1.25353		modern	oru	2.56082
CUN002Peru9022	3199	941	29.4154	4	1.25039	CUN002	ancient	Ancient American 1	4.2508
CAO009Cuba1330	3221	1422	44.1478	3	0.931388		ancient	Ancient American 2	2.1097
MAP007Peru518	3219	1028	31.9354	3	0.931966	MAP007	ancient	Ancient American 3	2.91829
PLS004Peru432	3218	1553	48.2598	5	1.55376	PLS004	ancient	Ancient American 3	3.21958
RMI002Germany550	3190	1551	48.6207	4	1.25392	RMI002Germany	ancient	D	2.57898
BON020Turkey10032	3189	1075	33.7096	2	0.627156	BON020	ancient	Early Anatolian farmer	1.86047
MN2003Russian_Federation10535	3195	1083	33.8967	2	0.625978	MN2003	ancient	Mesolithic 1	1.84672
MPR001Belgium10470	3188	1162	36.4492	2	0.627353	MPR001	ancient	Mesolithic 1	1.72117
LoschbourLuxembourg8050	3194	1357	42.4859	6	1.87852	LoschbourLuxembourg8050	ancient	Mesolithic 2	4.42152
MOT001Sweden7744	3188	1524	47.8043	5	1.56838	MOT001	ancient	Mesolithic 2	3.28084
UOO033Russian_Federation8050	3194	1060	33.1872	2	0.626174	UOO033	ancient	Mesolithic 2	1.88679
UZZ081Italy_Sicily8586	3189	1489	46.6918	7	2.19505	UZZ081	ancient	Mesolithic 2	4.70114
KVK001Russian_Federation10212	3196	1050	32.8536	5	1.56446	KVK001	ancient	Mesolithic 2	4.7619
I0061Russian_Federation8250	3193	1357	42.4992	4	1.25274	I0061	ancient	Mesolithic 2	2.94768
I0104Germany4372	3188	1429	44.8243	6	1.88206	I0104	ancient	WENBA	4.19874
KLE031Germany3833	3189	1564	49.0436	7	2.19505	KLE031	ancient	WENBA	4.4757
MIB003Czech_Republic3804	3191	1263	39.5801	5	1.56691	MIB003	ancient	WENBA	3.95883
MIB040Czech_Republic3814	3191	1548	48.5114	4	1.25353	MIB040	ancient	WENBA	2.58398
MIB041Czech_Republic3774	3191	1512	47.3833	3	0.940144	MIB041	ancient	WENBA	1.98413
MIS002Czech_Republic3897	3191	1012	31.7142	4	1.25353	MIS002	ancient	WENBA	3.95257
MKL025Czech_Republic3780	3191	1456	45.6283	3	0.940144	MKL025	ancient	WENBA	2.06044
OOH025Germany3583	3189	1548	48.5419	4	1.25431	OOH025	ancient	WENBA	2.58398
PLZ001Spain3575	3185	1531	48.0691	5	1.56986	PLZ001	ancient	WENBA	3.26584
SEC006Italy_Sardinia4330	3193	1444	45.2239	6	1.87911	SEC006	ancient	WENBA	4.15512
SUA002Italy_Sardinia4086	3194	1048	32.8115	3	0.939261	SUA002	ancient	WENBA	2.8626
SUA007Italy_Sardinia3906	3194	721	22.5736	2	0.626174	SUA007	ancient	WENBA	2.77393
TRI011Italy3300	3187	1549	48.6037	4	1.2551	TRI011	ancient	WENBA	2.58231
UZZ075Italy_Sicily7224	3189	1471	46.1273	4	1.25431	UZZ075	ancient	WENBA	2.71924
WEH008Germany3878	3190	1368	42.884	5	1.5674	WEH008	ancient	WENBA	3.65497
WEH009Germany3906	3190	1565	49.0596	5	1.5674	WEH009	ancient	WENBA	3.19489
WSN012Germany4135	3191	1180	36.979	5	1.56691	WSN012	ancient	WENBA	4.23729
I0461Spain4270	3185	1514	47.5353	6	1.88383	I0461	ancient	WENBA	3.96301
ELT006Spain5800	3273	1549	47.3266	4	1.22212	ELT006	ancient	WENBA	2.58231
HAL05Germany7042	3277	1573	48.0012	4	1.22063	HAL05	ancient	WENBA	2.54291
ISB002Italy_Sardinia3625	3280	1459	44.4817	3	0.914634	ISB002	ancient	WENBA	2.0562
SID005Italy_Sardinia6094	3280	1532	46.7073	7	2.13415	SID005	ancient	WENBA	4.56919
UZZ099Italy_Sicily5948	3276	1561	47.6496	5	1.52625	UZZ099	ancient	WENBA	3.20307
VTZ011France6574	3275	1505	45.9542	6	1.83206	VTZ011	ancient	WENBA	3.98671
I0784Bulgaria6250	3275	1180	36.0305	2	0.610687	I0784	ancient	WENBA	1.69492
ARM001Armenia5448	3238	1573	48.5794	5	1.54416	ARM001	ancient	WENBA	3.17864
ARM0023Armenia5132	3238	1307	40.3644	4	1.23533	ARM0023	ancient	WENBA	3.06044
CHA003Spain7086	3236	801	24.7528	2	0.618047	CHA003	ancient	WENBA	2.49688
ELT005Spain7164	3234	1585	49.0105	5	1.54607	ELT005	ancient	WENBA	3.15457
GGN005France5652	3237	953	29.4408	4	1.23571	GGN005	ancient	WENBA	4.19727
GRG001France6969	3237	1544	47.6985	5	1.54464	GRG001	ancient	WENBA	3.23834
BNL005Czech_Republic4072	3191	1157	36.2582	5	1.56691	BNL005	ancient	WENBA	4.32152
HAL15Germany6992	3238	1580	48.7956	6	1.853	HAL15	ancient	WENBA	3.79747
HOP004Czech_Republic4247	3238	1467	45.3057	6	1.853	HOP004	ancient	WENBA	4.08998
HSL001Sweden4302	3236	1129	34.8888	6	1.85414	HSL001	ancient	WENBA	5.31444
CLL005Spain4850	3186	1360	42.6868	5	1.56937	CLL005	ancient	WENBA	3.67647
DER027Germany3950	3190	1327	41.5987	5	1.5674	DER027	ancient	WENBA	3.7679
I0100Germany6989	3236	1371	42.3671	5	1.54512	I0100	ancient	WENBA	3.64697
I0411Spain7129	3233	1551	47.974	5	1.54655	I0411	ancient	WENBA	3.22373
GRG036France6700	3189	1302	40.8278	5	1.56789	GRG036	ancient	WENBA	3.84025
I0551Germany5150	3236	1406	43.4487	6	1.85414	I0551	ancient	WENBA	4.26743
I0795Germany7074	3236	1580	48.8257	6	1.85414	I0795	ancient	WENBA	3.79747
I0798Germany5150	3233	1164	36.0037	5	1.54655	I0798	ancient	WENBA	4.29553
I2005Germany7124	3236	914	28.2447	3	0.92707	I2005	ancient	WENBA	3.28228
I2020Germany7100	3236	1139	35.1978	4	1.23609	I2020	ancient	WENBA	3.51185
JAZ001Russian_Federation7244	3242	1450	44.7255	7	2.15916	JAZ001	ancient	WENBA	4.82759
PEN003France7356	3235	1183	36.5688	4	1.23648	PEN003	ancient	WENBA	3.38123
VTZ008France6350	3200	990	30.9375	2	0.625	VTZ008	ancient	WENBA	2.0202
VLI060Czech_Republic3800	3256	1433	44.0111	2	0.614251	VLI060	ancient	WENBA	1.39567
MIB011Czech_Republic3762	3260	1150	35.2761	3	0.920245	MIB011	ancient	WENBA	2.6087
I2031Germany7100	3236	1449	44.7775	6	1.85414	I2031	ancient	WENBA	4.14079
IKI009Turkey5192	3236	861	26.6069	3	0.92707	IKI009	ancient	WENBA	3.48432
MUR007Russian_Federation6409	3244	1347	41.5228	5	1.54131	MUR007	ancient	WENBA	3.71195
PDA001Czech_Republic4006	3239	1498	46.2488	5	1.54369	PDA001	ancient	WENBA	3.33778
UZZ061Italy_Sicily6698	3237	1553	47.9765	5	1.54464	UZZ061	ancient	WENBA	3.21958
VLI016Czech_Republic4338	3238	1103	34.0642	5	1.54416	VLI016	ancient	WENBA	4.53309
SGR003Russian_Federation3850	3298	1597	48.4233	3	0.909642	SGR003	ancient	WENBA	1.87852
YUN048Bulgaria6447	3203	1239	38.6825	4	1.24883	YUN048	ancient	WENBA	3.22841
KAP002Russian_Federation3450	3264	1598	48.9583	5	1.53186	KAP002	ancient	WENBA	3.12891
MK5004Russian_Federation5166	3300	1609	48.7576	5	1.51515	MK5004	ancient	WENBA	3.10752
PDA003Czech_Republic4120	3296	1545	46.875	3	0.910194		ancient	WENBA	1.94175
LEU065Germany4008	3294	1469	44.5962	2	0.607165		ancient	WENBA	1.36147
MK5009Russian_Federation4709	3300	1566	47.4545	2	0.606061		ancient	WENBA	1.27714
STATISTICS
SUM	745612	341345	10621.3	1258	391.543	-	-	-	850.156
CNT	232	232	232	232	232	-	-	-	232
AVG	3213.84	1471.31	45.7815	5.42241	1.68769	-	-	-	3.66447
MIN	3184	721	22.5736	2	0.606061	-	-	-	1.27714
MAX	3300	1609	49.5809	13	4.03601	-	-	-	8.1864
VAR	681.907	30637.7	29.6131	3.51122	0.34028	-	-	-	1.26985
STDEV	26.1698	175.415	5.45356	1.87788	0.584597	-	-	-	1.12931
Q1	3191	1456	45.124	4	1.25392	-	-	-	2.90436
MEDIAN Q2	3219	1550.5	48.4353	5	1.56691	-	-	-	3.66572
Q3	3226.25	1570.5	48.8675	6	1.88206	-	-	-	4.36615

## Sheet: Modern
title	length	GC	GC (%)	result_count	frequency	code	age	genotype	frq/100GC
AB453988JapanA10	3227	1561	48.3731	4	1.23954		modern	A	2.56246
AY738142GermanyA20	3230	1579	48.8854	6	1.85759		modern	A	3.79987
AY934764GambiaA30	3229	1565	48.467	4	1.23877		modern	A	2.55591
FJ692598HaitiA30	3225	1554	48.186	7	2.17054		modern	A	4.5045
FJ692611HaitiA30	3225	1573	48.7752	8	2.48062		modern	A	5.08582
AB076679MalawiA10	3228	1561	48.3581	5	1.54895		modern	A	3.20307
AB116084BangladeshA10	3232	1579	48.8552	4	1.23762		modern	A	2.53325
GQ477499PolandA20	3226	1572	48.7291	6	1.85989		modern	A	3.81679
FJ692556NigeriaA30	3225	1567	48.5891	5	1.55039		modern	A	3.19081
GQ161813GuineaA30	3227	1563	48.4351	4	1.23954		modern	A	2.55918
GQ331046BelgiumA40	3227	1569	48.621	6	1.85931		modern	A	3.82409
FJ899779ChinaB20	3220	1583	49.1615	9	2.79503		modern	B	5.68541
AB219429PhilippinesB30	3221	1585	49.2083	9	2.79416		modern	B	5.67823
AB287316USAB50	3221	1565	48.5874	6	1.86278		modern	B	3.83387
AB287318USAB50	3221	1581	49.0841	9	2.79416		modern	B	5.6926
AB241117PhilippinesB30	3221	1588	49.3015	13	4.03601		modern	B	8.1864
DQ993686VietnamB40	3222	1586	49.2241	10	3.10366		modern	B	6.30517
AB073858JapanB10	3221	1579	49.022	10	3.10463		modern	B	6.33312
AB033555IndonesiaB30	3223	1574	48.8365	10	3.1027		modern	B	6.35324
AP011089IndonesiaB30	3222	1582	49.0999	10	3.10366		modern	B	6.32111
AB073835VietnamB40	3223	1577	48.9296	8	2.48216		modern	B	5.07292
AB287320GreenlandB50	3224	1578	48.9454	5	1.55087		modern	B	3.16857
AB287321GreenlandB50	3224	1576	48.8834	8	2.48139		modern	B	5.07614
DQ463789CanadaB50	3223	1570	48.7124	6	1.86162		modern	B	3.82166
DQ463792CanadaB50	3223	1575	48.8675	7	2.17189		modern	B	4.44444
AB048704AustraliaC40	3225	1580	48.9922	8	2.48062		modern	C	5.06329
AP011106IndonesiaC80	3222	1593	49.4413	5	1.55183		modern	C	3.13873
AF241411VietnamC50	3222	1582	49.0999	5	1.55183		modern	C	3.16056
AP011100IndonesiaC50	3222	1595	49.5034	9	2.7933		modern	C	5.64263
AP011102IndonesiaC60	3222	1590	49.3482	6	1.8622		modern	C	3.77358
AP011103IndonesiaC60	3222	1591	49.3793	5	1.55183		modern	C	3.14268
AP011108IndonesiaC90	3222	1575	48.8827	5	1.55183		modern	C	3.1746
AB049609JapanC20	3221	1592	49.4256	5	1.55231		modern	C	3.1407
JN315779South_KoreaC2268	3224	1578	48.9454	5	1.55087		modern	C	3.16857
AB048705AustraliaC40	3204	1573	49.0949	6	1.87266		modern	C	3.81437
AB111946VietnamC10	3223	1575	48.8675	10	3.1027		modern	C	6.34921
AB112066MyanmarC10	3225	1582	49.0543	6	1.86047		modern	C	3.79267
X75656French_PolynesiaC30	3224	1559	48.3561	6	1.86104		modern	C	3.84862
X75665New_CaledoniaC30	3223	1575	48.8675	5	1.55135		modern	C	3.1746
AB112472ThailandC10	3224	1591	49.3486	5	1.55087		modern	C	3.14268
DQ089767Hong_KongC10	3223	1574	48.8365	5	1.55135		modern	C	3.17662
AY330911Camerooncpz0	3190	1545	48.4326	8	2.50784		modern	cpz	5.17799
AJ131567Camerooncpz0	3189	1546	48.4791	4	1.25431		modern	cpz	2.58732
AF498266Eastern_Africacpz0	3193	1536	48.1052	6	1.87911		modern	cpz	3.90625
NC_003977FranceD30	3189	1545	48.4478	6	1.88147		modern	D	3.8835
FJ899792ChinaD10	3187	1559	48.9175	5	1.56887		modern	D	3.20718
JN642140LebanonD10	3188	1561	48.9649	4	1.25471		modern	D	2.56246
GQ477453PolandD20	3187	1544	48.4468	4	1.2551		modern	D	2.59067
GQ477455PolandD20	3184	1551	48.7123	4	1.25628		modern	D	2.57898
AB555496TaiwanD20	3190	1541	48.3072	4	1.25392		modern	D	2.59572
GQ205377IndiaD50	3187	1554	48.7606	6	1.88265		modern	D	3.861
JN642160LebanonD20	3188	1559	48.9021	3	0.941029		modern	D	1.92431
JN642163LebanonD20	3188	1550	48.6198	5	1.56838		modern	D	3.22581
JN688710ArgentinaD30	3191	1561	48.9188	6	1.88029		modern	D	3.84369
JN688711ArgentinaD30	3191	1540	48.2607	3	0.940144		modern	D	1.94805
GQ922005CanadaD40	3190	1555	48.7461	4	1.25392		modern	D	2.57235
MG585269ItalyD3381	3188	1407	44.1343	5	1.56838		modern	D	3.55366
HE974378MartiniqueD40	3190	1552	48.652	3	0.940439		modern	D	1.93299
KJ470893BrazilD40	3187	1562	49.0116	7	2.19642		modern	D	4.48143
KJ470896BrazilD40	3187	1557	48.8547	6	1.88265		modern	D	3.85356
KJ470898BrazilD40	3187	1556	48.8233	6	1.88265		modern	D	3.85604
FJ904430TunisiaD70	3188	1570	49.2472	6	1.88206		modern	D	3.82166
FJ904436TunisiaD70	3188	1549	48.5885	7	2.19573		modern	D	4.51904
AB033559Papua_New_GuineaD40	3194	1561	48.8729	7	2.19161		modern	D	4.4843
AB048701AustraliaD40	3192	1561	48.9035	3	0.93985		modern	D	1.92184
AB048702AustraliaD40	3192	1565	49.0288	5	1.56642		modern	D	3.19489
AB188243Russian_FederationD30	3196	1548	48.4355	4	1.25156		modern	D	2.58398
AB210818JapanD20	3188	1549	48.5885	6	1.88206		modern	D	3.87347
AM494716Central_African_RepublicD70	3199	1557	48.6715	5	1.56299		modern	D	3.2113
AY796031TurkeyD20	3190	1561	48.9342	5	1.5674		modern	D	3.20307
AY902768USAD30	3187	1546	48.5096	4	1.2551		modern	D	2.58732
DQ315779IndiaD50	3187	1556	48.8233	8	2.5102		modern	D	5.14139
X80925GreeceD20	3186	1555	48.8073	5	1.56937		modern	D	3.21543
FJ904399TunisiaD10	3188	1538	48.2434	5	1.56838		modern	D	3.25098
AY721612TurkeyD10	3190	1553	48.6834	6	1.88088		modern	D	3.86349
AY741797IranD10	3188	1548	48.5571	6	1.88206		modern	D	3.87597
AB270543MongoliaD10	3189	1544	48.4164	6	1.88147		modern	D	3.88601
EU594409EstoniaD20	3188	1545	48.463	5	1.56838		modern	D	3.23625
AB109476JapanD20	3188	1547	48.5257	6	1.88206		modern	D	3.87847
X75657West_AfricaE0	3219	1559	48.4312	7	2.17459		modern	E	4.49006
X75664SenegalE0	3216	1562	48.5697	9	2.79851		modern	E	5.76184
HM363593NigeriaE0	3218	1552	48.2287	9	2.79677		modern	E	5.79897
AY311369VenezuelaF2a0	3222	1590	49.3482	6	1.8622		modern	F	3.77358
DQ899146VenezuelaF2b0	3221	1576	48.9289	8	2.4837		modern	F	5.07614
JN792922USAF1b0	3220	1569	48.7267	8	2.48447		modern	F	5.09879
AY090458Costa_RicaF1a0	3225	1572	48.7442	8	2.48062		modern	F	5.08906
AB116654JapanF1b0	3221	1569	48.7116	4	1.24185		modern	F	2.54939
FJ657525ArgentinaF1b0	3223	1573	48.8055	5	1.55135		modern	F	3.17864
AB116549PanamaF30	3222	1588	49.2862	8	2.48293		modern	F	5.03778
X75663ColumbiaF30	3220	1590	49.3789	6	1.86335		modern	F	3.77358
AY090455NicaraguaF2a0	3226	1599	49.566	6	1.85989		modern	F	3.75235
DQ899144VenezuelaF2b0	3221	1577	48.96	6	1.86278		modern	F	3.80469
AF223962ArgentinaF40	3223	1576	48.8985	7	2.17189		modern	F	4.44162
AB166850BoliviaF40	3220	1579	49.0373	4	1.24224		modern	F	2.53325
AB056513USAG0	3254	1566	48.1254	4	1.22926		modern	G	2.55428
AB064312USAG0	3254	1572	48.3098	4	1.22926		modern	G	2.54453
AF405706GermanyG0	3256	1569	48.188	4	1.2285		modern	G	2.54939
AJ131571South_East_Asiagbn0	3196	1573	49.2178	7	2.19024		modern	gbn	4.4501
AY781180Cambodiagbn0	3193	1570	49.1701	5	1.56593		modern	gbn	3.18471
U46935Thailandgbn0	3192	1565	49.0288	8	2.50627		modern	gbn	5.11182
AY090454NicaraguaH0	3226	1589	49.256	8	2.47985		modern	H	5.03461
AB375163MexicoH0	3220	1590	49.3789	10	3.10559		modern	H	6.28931
AY090457NicaraguaH0	3226	1589	49.256	8	2.47985		modern	H	5.03461
AB059660USAH0	3221	1597	49.5809	7	2.17324		modern	H	4.38322
FJ023669LaosI20	3217	1576	48.9897	8	2.48679		modern	I	5.07614
AB562463Viet_NamI10	3222	1565	48.5723	5	1.55183		modern	I	3.19489
EU835241IndiaI20	3219	1573	48.8661	7	2.17459		modern	I	4.4501
AB486012JapanJ0	3187	1560	48.9489	4	1.2551		modern	J	2.5641
AF193863Indonesiaoru0	3190	1569	49.185	4	1.25392		modern	oru	2.54939
EU155824Thailandoru0	3191	1562	48.9502	4	1.25353		modern	oru	2.56082
STATISTICS
SUM	353128	172297	5367.02	671	208.932	-	-	-	427.896
CNT	110	110	110	110	110	-	-	-	110
AVG	3210.25	1566.34	48.7911	6.1	1.89938	-	-	-	3.88997
MIN	3184	1407	44.1343	3	0.93985	-	-	-	1.92184
MAX	3256	1599	49.5809	13	4.03601	-	-	-	8.1864
VAR	325.408	454.132	0.316755	3.67182	0.352375	-	-	-	1.44911
STDEV	18.1216	21.4079	0.565386	1.92497	0.596328	-	-	-	1.2093
Q1	3190	1556.25	48.5761	5	1.55087	-	-	-	3.14715
MEDIAN Q2	3220.5	1569	48.8668	6	1.86191	-	-	-	3.80953
Q3	3223	1578	49.0352	7	2.19625	-	-	-	4.51541

## Sheet: Antient
title	length	GC	GC (%)	result_count	frequency	code	age	genotype	frq/100GC
DA222Kazakhstan1100	3193	1553	48.6376	6	1.87911	DA222	ancient	-	3.86349
DA51Kyrgyzstan2230	3193	1522	47.6668	8	2.50548	DA51	ancient	-	5.25624
DA27Kazakhstan1543	3193	1376	43.0943	6	1.87911	DA27	ancient	-	4.36047
DA29Kazakhstan755	3193	1305	40.8707	5	1.56593	DA29	ancient	-	3.83142
SorsumGermany5170	3193	1519	47.5728	6	1.87911	SorsumGermany5170	ancient	-	3.94997
PetersbergGermany868	3194	1380	43.206	6	1.87852	PetersbergGermany868	ancient	-	4.34783
KarsdorfGermany7026	3281	1590	48.4608	8	2.43828	KarsdorfGermany7026	ancient	-	5.03145
RISE254Hungary3942	3191	1546	48.4488	5	1.56691	RISE254	ancient	-	3.23415
RISE563Germany4421	3190	1545	48.4326	4	1.25392	RISE563	ancient	-	2.589
DA195Hungary2578	3224	1564	48.5112	5	1.55087	DA195	ancient	-	3.19693
RISE154Poland3784	3209	885	27.5787	2	0.623247	RISE154	ancient	-	2.25989
RISE386Russian_Federation4121	3228	1515	46.9331	5	1.54895	RISE386	ancient	-	3.30033
RISE387Russian_Federation4215	3228	1375	42.596	2	0.619579	RISE387	ancient	-	1.45455
DA45Mongolia2053	3221	1324	41.1052	8	2.4837	DA45	ancient	-	6.0423
Abusir1543Egypt1861	3229	1321	40.9105	2	0.619387	Abusir1543	ancient	-	1.514
DA119Slovakia1570	3228	1545	47.8625	4	1.23916		ancient	A	2.589
SJN001MexicoA3410	3226	1568	48.6051	4	1.23993		ancient	A	2.55102
BOO006Russian_Federation3470	3227	1383	42.8571	5	1.54943	BOO006	ancient	A	3.61533
BOO008Russian_Federation3470	3227	1558	48.2801	5	1.54943	BOO008	ancient	A	3.20924
I1321Georgia1872	3225	1387	43.0078	5	1.55039		ancient	A	3.6049
SGR004Russian_Federation4950	3229	1315	40.7247	5	1.54847	SGR004	ancient	A	3.80228
CHT001Slovakia2150	3223	1410	43.7481	5	1.55135	CHT001	ancient	A	3.5461
KBD002Russian_Federation4034	3229	1526	47.2592	6	1.85816	KBD002	ancient	A	3.93185
AKB003Kazakhstan2586	3194	1555	48.685	7	2.19161	AKB003	ancient	D	4.50161
BRE008Kazakhstan1638	3193	1352	42.3426	6	1.87911	BRE008	ancient	D	4.43787
BRE026Kazakhstan2300	3193	1525	47.7607	7	2.1923	BRE026	ancient	D	4.59016
BRE028Kazakhstan2300	3193	1557	48.7629	8	2.50548	BRE028	ancient	D	5.13809
I0157Great_Britain1232	3191	1462	45.8164	6	1.88029	I0157	ancient	D	4.10397
I0161Great_Britain1165	3191	1530	47.9474	8	2.50705	I0161	ancient	D	5.22876
I0216Italy2600	3185	1543	48.4458	9	2.82575	I0216	ancient	D	5.83279
I0217Italy2600	3185	1167	36.6405	5	1.56986	I0217	ancient	D	4.28449
I1344Russian_Federation650	3193	1550	48.5437	6	1.87911	I1344	ancient	D	3.87097
KIL044Ireland775	3187	1527	47.9134	7	2.19642	KIL044	ancient	D	4.58415
KRA001Germany734	3191	1468	46.0044	5	1.56691	KRA001	ancient	D	3.40599
KRA010Germany620	3191	1547	48.4801	8	2.50705	KRA010	ancient	D	5.1713
MAY017Russian_Federation600	3196	1521	47.5907	6	1.87735	MAY017	ancient	D	3.94477
MLR005Russian_Federation650	3195	1456	45.5712	4	1.25196	MLR005	ancient	D	2.74725
OAI017Great_Britain1450	3192	1542	48.3083	6	1.8797	OAI017	ancient	D	3.89105
ORE002Russian_Federation2522	3194	1496	46.8378	4	1.25235	ORE002	ancient	D	2.6738
SED009Great_Britain1200	3193	1105	34.607	5	1.56593	SED009	ancient	D	4.52489
SHK001Russian_Federation748	3196	1492	46.6834	5	1.56446	SHK001	ancient	D	3.35121
STR144Belgium406	3189	1556	48.7927	8	2.50862	STR144	ancient	D	5.14139
ZWE008Switzerland617	3190	1513	47.4295	5	1.5674	ZWE008	ancient	D	3.30469
KUE033Peru581	3219	1478	45.9149	5	1.55328		ancient	F	3.38295
SJN013Mexico522	3219	1510	46.909	6	1.86393	SJN013	ancient	H	3.97351
CUN002Peru9022	3199	941	29.4154	4	1.25039	CUN002	ancient	Ancient American 1	4.2508
CAO009Cuba1330	3221	1422	44.1478	3	0.931388		ancient	Ancient American 2	2.1097
MAP007Peru518	3219	1028	31.9354	3	0.931966	MAP007	ancient	Ancient American 3	2.91829
PLS004Peru432	3218	1553	48.2598	5	1.55376	PLS004	ancient	Ancient American 3	3.21958
RMI002Germany550	3190	1551	48.6207	4	1.25392	RMI002Germany	ancient	D	2.57898
BON020Turkey10032	3189	1075	33.7096	2	0.627156	BON020	ancient	Early Anatolian farmer	1.86047
MN2003Russian_Federation10535	3195	1083	33.8967	2	0.625978	MN2003	ancient	Mesolithic 1	1.84672
MPR001Belgium10470	3188	1162	36.4492	2	0.627353	MPR001	ancient	Mesolithic 1	1.72117
LoschbourLuxembourg8050	3194	1357	42.4859	6	1.87852	LoschbourLuxembourg8050	ancient	Mesolithic 2	4.42152
MOT001Sweden7744	3188	1524	47.8043	5	1.56838	MOT001	ancient	Mesolithic 2	3.28084
UOO033Russian_Federation8050	3194	1060	33.1872	2	0.626174	UOO033	ancient	Mesolithic 2	1.88679
UZZ081Italy_Sicily8586	3189	1489	46.6918	7	2.19505	UZZ081	ancient	Mesolithic 2	4.70114
KVK001Russian_Federation10212	3196	1050	32.8536	5	1.56446	KVK001	ancient	Mesolithic 2	4.7619
I0061Russian_Federation8250	3193	1357	42.4992	4	1.25274	I0061	ancient	Mesolithic 2	2.94768
I0104Germany4372	3188	1429	44.8243	6	1.88206	I0104	ancient	WENBA	4.19874
KLE031Germany3833	3189	1564	49.0436	7	2.19505	KLE031	ancient	WENBA	4.4757
MIB003Czech_Republic3804	3191	1263	39.5801	5	1.56691	MIB003	ancient	WENBA	3.95883
MIB040Czech_Republic3814	3191	1548	48.5114	4	1.25353	MIB040	ancient	WENBA	2.58398
MIB041Czech_Republic3774	3191	1512	47.3833	3	0.940144	MIB041	ancient	WENBA	1.98413
MIS002Czech_Republic3897	3191	1012	31.7142	4	1.25353	MIS002	ancient	WENBA	3.95257
MKL025Czech_Republic3780	3191	1456	45.6283	3	0.940144	MKL025	ancient	WENBA	2.06044
OOH025Germany3583	3189	1548	48.5419	4	1.25431	OOH025	ancient	WENBA	2.58398
PLZ001Spain3575	3185	1531	48.0691	5	1.56986	PLZ001	ancient	WENBA	3.26584
SEC006Italy_Sardinia4330	3193	1444	45.2239	6	1.87911	SEC006	ancient	WENBA	4.15512
SUA002Italy_Sardinia4086	3194	1048	32.8115	3	0.939261	SUA002	ancient	WENBA	2.8626
SUA007Italy_Sardinia3906	3194	721	22.5736	2	0.626174	SUA007	ancient	WENBA	2.77393
TRI011Italy3300	3187	1549	48.6037	4	1.2551	TRI011	ancient	WENBA	2.58231
UZZ075Italy_Sicily7224	3189	1471	46.1273	4	1.25431	UZZ075	ancient	WENBA	2.71924
WEH008Germany3878	3190	1368	42.884	5	1.5674	WEH008	ancient	WENBA	3.65497
WEH009Germany3906	3190	1565	49.0596	5	1.5674	WEH009	ancient	WENBA	3.19489
WSN012Germany4135	3191	1180	36.979	5	1.56691	WSN012	ancient	WENBA	4.23729
I0461Spain4270	3185	1514	47.5353	6	1.88383	I0461	ancient	WENBA	3.96301
ELT006Spain5800	3273	1549	47.3266	4	1.22212	ELT006	ancient	WENBA	2.58231
HAL05Germany7042	3277	1573	48.0012	4	1.22063	HAL05	ancient	WENBA	2.54291
ISB002Italy_Sardinia3625	3280	1459	44.4817	3	0.914634	ISB002	ancient	WENBA	2.0562
SID005Italy_Sardinia6094	3280	1532	46.7073	7	2.13415	SID005	ancient	WENBA	4.56919
UZZ099Italy_Sicily5948	3276	1561	47.6496	5	1.52625	UZZ099	ancient	WENBA	3.20307
VTZ011France6574	3275	1505	45.9542	6	1.83206	VTZ011	ancient	WENBA	3.98671
I0784Bulgaria6250	3275	1180	36.0305	2	0.610687	I0784	ancient	WENBA	1.69492
ARM001Armenia5448	3238	1573	48.5794	5	1.54416	ARM001	ancient	WENBA	3.17864
ARM0023Armenia5132	3238	1307	40.3644	4	1.23533	ARM0023	ancient	WENBA	3.06044
CHA003Spain7086	3236	801	24.7528	2	0.618047	CHA003	ancient	WENBA	2.49688
ELT005Spain7164	3234	1585	49.0105	5	1.54607	ELT005	ancient	WENBA	3.15457
GGN005France5652	3237	953	29.4408	4	1.23571	GGN005	ancient	WENBA	4.19727
GRG001France6969	3237	1544	47.6985	5	1.54464	GRG001	ancient	WENBA	3.23834
BNL005Czech_Republic4072	3191	1157	36.2582	5	1.56691	BNL005	ancient	WENBA	4.32152
HAL15Germany6992	3238	1580	48.7956	6	1.853	HAL15	ancient	WENBA	3.79747
HOP004Czech_Republic4247	3238	1467	45.3057	6	1.853	HOP004	ancient	WENBA	4.08998
HSL001Sweden4302	3236	1129	34.8888	6	1.85414	HSL001	ancient	WENBA	5.31444
CLL005Spain4850	3186	1360	42.6868	5	1.56937	CLL005	ancient	WENBA	3.67647
DER027Germany3950	3190	1327	41.5987	5	1.5674	DER027	ancient	WENBA	3.7679
I0100Germany6989	3236	1371	42.3671	5	1.54512	I0100	ancient	WENBA	3.64697
I0411Spain7129	3233	1551	47.974	5	1.54655	I0411	ancient	WENBA	3.22373
GRG036France6700	3189	1302	40.8278	5	1.56789	GRG036	ancient	WENBA	3.84025
I0551Germany5150	3236	1406	43.4487	6	1.85414	I0551	ancient	WENBA	4.26743
I0795Germany7074	3236	1580	48.8257	6	1.85414	I0795	ancient	WENBA	3.79747
I0798Germany5150	3233	1164	36.0037	5	1.54655	I0798	ancient	WENBA	4.29553
I2005Germany7124	3236	914	28.2447	3	0.92707	I2005	ancient	WENBA	3.28228
I2020Germany7100	3236	1139	35.1978	4	1.23609	I2020	ancient	WENBA	3.51185
JAZ001Russian_Federation7244	3242	1450	44.7255	7	2.15916	JAZ001	ancient	WENBA	4.82759
PEN003France7356	3235	1183	36.5688	4	1.23648	PEN003	ancient	WENBA	3.38123
VTZ008France6350	3200	990	30.9375	2	0.625	VTZ008	ancient	WENBA	2.0202
VLI060Czech_Republic3800	3256	1433	44.0111	2	0.614251	VLI060	ancient	WENBA	1.39567
MIB011Czech_Republic3762	3260	1150	35.2761	3	0.920245	MIB011	ancient	WENBA	2.6087
I2031Germany7100	3236	1449	44.7775	6	1.85414	I2031	ancient	WENBA	4.14079
IKI009Turkey5192	3236	861	26.6069	3	0.92707	IKI009	ancient	WENBA	3.48432
MUR007Russian_Federation6409	3244	1347	41.5228	5	1.54131	MUR007	ancient	WENBA	3.71195
PDA001Czech_Republic4006	3239	1498	46.2488	5	1.54369	PDA001	ancient	WENBA	3.33778
UZZ061Italy_Sicily6698	3237	1553	47.9765	5	1.54464	UZZ061	ancient	WENBA	3.21958
VLI016Czech_Republic4338	3238	1103	34.0642	5	1.54416	VLI016	ancient	WENBA	4.53309
SGR003Russian_Federation3850	3298	1597	48.4233	3	0.909642	SGR003	ancient	WENBA	1.87852
YUN048Bulgaria6447	3203	1239	38.6825	4	1.24883	YUN048	ancient	WENBA	3.22841
KAP002Russian_Federation3450	3264	1598	48.9583	5	1.53186	KAP002	ancient	WENBA	3.12891
MK5004Russian_Federation5166	3300	1609	48.7576	5	1.51515	MK5004	ancient	WENBA	3.10752
PDA003Czech_Republic4120	3296	1545	46.875	3	0.910194		ancient	WENBA	1.94175
LEU065Germany4008	3294	1469	44.5962	2	0.607165		ancient	WENBA	1.36147
MK5009Russian_Federation4709	3300	1566	47.4545	2	0.606061		ancient	WENBA	1.27714
STATISTICS
SUM	392484	169048	5254.29	587	182.611	-	-	-	422.26
CNT	122	122	122	122	122	-	-	-	122
AVG	3217.08	1385.64	43.068	4.81148	1.49681	-	-	-	3.46115
MIN	3185	721	22.5736	2	0.606061	-	-	-	1.27714
MAX	3300	1609	49.0596	9	2.82575	-	-	-	6.0423
VAR	981.239	42371.1	40.4977	2.57921	0.252538	-	-	-	1.02104
STDEV	31.4539	206.691	6.39002	1.61262	0.504604	-	-	-	1.01463
Q1	3191	1305.5	40.7505	4	1.23715	-	-	-	2.72624
MEDIAN Q2	3199.5	1467.5	45.7223	5	1.54943	-	-	-	3.44516
Q3	3236	1545.75	47.9759	6	1.85414	-	-	-	4.18673

## Sheet: -
title	length	GC	GC (%)	result_count	frequency	code	age	genotype	frq/100GC
DA222Kazakhstan1100	3193	1553	48.6376	6	1.87911	DA222	ancient	-	3.86349
DA27Kazakhstan1543	3193	1376	43.0943	6	1.87911	DA27	ancient	-	4.36047
DA29Kazakhstan755	3193	1305	40.8707	5	1.56593	DA29	ancient	-	3.83142
PetersbergGermany868	3194	1380	43.206	6	1.87852	PetersbergGermany868	ancient	-	4.34783
KarsdorfGermany7026	3281	1590	48.4608	8	2.43828	KarsdorfGermany7026	ancient	-	5.03145
RISE254Hungary3942	3191	1546	48.4488	5	1.56691	RISE254	ancient	-	3.23415
RISE563Germany4421	3190	1545	48.4326	4	1.25392	RISE563	ancient	-	2.589
RISE386Russian_Federation4121	3228	1515	46.9331	5	1.54895	RISE386	ancient	-	3.30033
RISE387Russian_Federation4215	3228	1375	42.596	2	0.619579	RISE387	ancient	-	1.45455
DA45Mongolia2053	3221	1324	41.1052	8	2.4837	DA45	ancient	-	6.0423
STATISTICS
SUM	32112	14509	451.785	55	17.114	-	-	-	38.055
CNT	10	10	10	10	10	-	-	-	10
AVG	3211.2	1450.9	45.1785	5.5	1.7114	-	-	-	3.8055
MIN	3190	1305	40.8707	2	0.619579	-	-	-	1.45455
MAX	3281	1590	48.6376	8	2.4837	-	-	-	6.0423
VAR	767.96	10556.9	9.71546	2.85	0.267878	-	-	-	1.47008
STDEV	29.2111	108.305	3.28557	1.77951	0.545566	-	-	-	1.27806
Q1	3193	1375.25	42.7206	5	1.55319	-	-	-	3.2507
MEDIAN Q2	3193.5	1447.5	45.0695	5.5	1.72271	-	-	-	3.84745
Q3	3226.25	1545.75	48.4447	6	1.87911	-	-	-	4.35731

## Sheet: A
title	length	GC	GC (%)	result_count	frequency	code	age	genotype	frq/100GC
AB453988JapanA10	3227	1561	48.3731	4	1.23954		modern	A	2.56246
AY738142GermanyA20	3230	1579	48.8854	6	1.85759		modern	A	3.79987
AY934764GambiaA30	3229	1565	48.467	4	1.23877		modern	A	2.55591
DA119Slovakia1570	3228	1545	47.8625	4	1.23916		ancient	A	2.589
FJ692598HaitiA30	3225	1554	48.186	7	2.17054		modern	A	4.5045
FJ692611HaitiA30	3225	1573	48.7752	8	2.48062		modern	A	5.08582
SJN001MexicoA3410	3226	1568	48.6051	4	1.23993		ancient	A	2.55102
BOO006Russian_Federation3470	3227	1383	42.8571	5	1.54943	BOO006	ancient	A	3.61533
BOO008Russian_Federation3470	3227	1558	48.2801	5	1.54943	BOO008	ancient	A	3.20924
I1321Georgia1872	3225	1387	43.0078	5	1.55039		ancient	A	3.6049
SGR004Russian_Federation4950	3229	1315	40.7247	5	1.54847	SGR004	ancient	A	3.80228
AB076679MalawiA10	3228	1561	48.3581	5	1.54895		modern	A	3.20307
AB116084BangladeshA10	3232	1579	48.8552	4	1.23762		modern	A	2.53325
GQ477499PolandA20	3226	1572	48.7291	6	1.85989		modern	A	3.81679
FJ692556NigeriaA30	3225	1567	48.5891	5	1.55039		modern	A	3.19081
GQ161813GuineaA30	3227	1563	48.4351	4	1.23954		modern	A	2.55918
GQ331046BelgiumA40	3227	1569	48.621	6	1.85931		modern	A	3.82409
CHT001Slovakia2150	3223	1410	43.7481	5	1.55135	CHT001	ancient	A	3.5461
DA195Hungary2578	3224	1564	48.5112	5	1.55087	DA195	ancient	A	3.19693
Abusir1543Egypt1861	3229	1321	40.9105	2	0.619387	Abusir1543	ancient	A	1.514
KBD002Russian_Federation4034	3229	1526	47.2592	6	1.85816	KBD002	ancient	A	3.93185
STATISTICS
SUM	67768	31820	986.041	105	32.5393	-	-	-	69.1964
CNT	21	21	21	21	21	-	-	-	21
AVG	3227.05	1515.24	46.9543	5	1.54949	-	-	-	3.29507
MIN	3223	1315	40.7247	2	0.619387	-	-	-	1.514
MAX	3232	1579	48.8854	8	2.48062	-	-	-	5.08582
VAR	4.52154	7691.9	7.38299	1.52381	0.146592	-	-	-	0.612685
STDEV	2.1789	89.8693	2.78427	1.26491	0.392328	-	-	-	0.802072
Q1	3225	1526	47.2592	4	1.23954	-	-	-	2.56246
MEDIAN Q2	3227	1561	48.3731	5	1.54943	-	-	-	3.20924
Q3	3229	1568	48.6051	6	1.85759	-	-	-	3.80228

## Sheet: B
title	length	GC	GC (%)	result_count	frequency	code	age	genotype	frq/100GC
FJ899779ChinaB20	3220	1583	49.1615	9	2.79503		modern	B	5.68541
AB219429PhilippinesB30	3221	1585	49.2083	9	2.79416		modern	B	5.67823
AB287316USAB50	3221	1565	48.5874	6	1.86278		modern	B	3.83387
AB287318USAB50	3221	1581	49.0841	9	2.79416		modern	B	5.6926
AB241117PhilippinesB30	3221	1588	49.3015	13	4.03601		modern	B	8.1864
DQ993686VietnamB40	3222	1586	49.2241	10	3.10366		modern	B	6.30517
AB073858JapanB10	3221	1579	49.022	10	3.10463		modern	B	6.33312
AB033555IndonesiaB30	3223	1574	48.8365	10	3.1027		modern	B	6.35324
AP011089IndonesiaB30	3222	1582	49.0999	10	3.10366		modern	B	6.32111
AB073835VietnamB40	3223	1577	48.9296	8	2.48216		modern	B	5.07292
AB287320GreenlandB50	3224	1578	48.9454	5	1.55087		modern	B	3.16857
AB287321GreenlandB50	3224	1576	48.8834	8	2.48139		modern	B	5.07614
DQ463789CanadaB50	3223	1570	48.7124	6	1.86162		modern	B	3.82166
DQ463792CanadaB50	3223	1575	48.8675	7	2.17189		modern	B	4.44444
STATISTICS
SUM	45109	22099	685.864	120	37.2447	-	-	-	75.9729
CNT	14	14	14	14	14	-	-	-	14
AVG	3222.07	1578.5	48.9903	8.57143	2.66034	-	-	-	5.42663
MIN	3220	1565	48.5874	5	1.55087	-	-	-	3.16857
MAX	3224	1588	49.3015	13	4.03601	-	-	-	8.1864
VAR	1.4949	37.3929	0.0389707	4.10204	0.395709	-	-	-	1.60671
STDEV	1.26881	6.3458	0.204862	2.1018	0.6528	-	-	-	1.31541
Q1	3221	1575.25	48.8715	7.25	2.24926	-	-	-	4.60156
MEDIAN Q2	3222	1578.5	48.9837	9	2.79416	-	-	-	5.68182
Q3	3223	1582.75	49.1461	10	3.10342	-	-	-	6.31713

## Sheet: C
title	length	GC	GC (%)	result_count	frequency	code	age	genotype	frq/100GC
AB048704AustraliaC40	3225	1580	48.9922	8	2.48062		modern	C	5.06329
AP011106IndonesiaC80	3222	1593	49.4413	5	1.55183		modern	C	3.13873
AF241411VietnamC50	3222	1582	49.0999	5	1.55183		modern	C	3.16056
AP011100IndonesiaC50	3222	1595	49.5034	9	2.7933		modern	C	5.64263
AP011102IndonesiaC60	3222	1590	49.3482	6	1.8622		modern	C	3.77358
AP011103IndonesiaC60	3222	1591	49.3793	5	1.55183		modern	C	3.14268
AP011108IndonesiaC90	3222	1575	48.8827	5	1.55183		modern	C	3.1746
AB049609JapanC20	3221	1592	49.4256	5	1.55231		modern	C	3.1407
JN315779South_KoreaC2268	3224	1578	48.9454	5	1.55087		modern	C	3.16857
AB048705AustraliaC40	3204	1573	49.0949	6	1.87266		modern	C	3.81437
AB111946VietnamC10	3223	1575	48.8675	10	3.1027		modern	C	6.34921
AB112066MyanmarC10	3225	1582	49.0543	6	1.86047		modern	C	3.79267
X75656French_PolynesiaC30	3224	1559	48.3561	6	1.86104		modern	C	3.84862
X75665New_CaledoniaC30	3223	1575	48.8675	5	1.55135		modern	C	3.1746
AB112472ThailandC10	3224	1591	49.3486	5	1.55087		modern	C	3.14268
DQ089767Hong_KongC10	3223	1574	48.8365	5	1.55135		modern	C	3.17662
STATISTICS
SUM	51548	25305	785.444	96	29.7971	-	-	-	60.7041
CNT	16	16	16	16	16	-	-	-	16
AVG	3221.75	1581.56	49.0902	6	1.86232	-	-	-	3.79401
MIN	3204	1559	48.3561	5	1.55087	-	-	-	3.13873
MAX	3225	1595	49.5034	10	3.1027	-	-	-	6.34921
VAR	22.3125	90.8711	0.087563	2.375	0.228549	-	-	-	0.950433
STDEV	4.87852	9.84526	0.305615	1.59164	0.493747	-	-	-	1.00687
Q1	3222	1575	48.8789	5	1.55171	-	-	-	3.15609
MEDIAN Q2	3222.5	1581	49.0746	5	1.55207	-	-	-	3.17561
Q3	3224	1591	49.3563	6	1.86481	-	-	-	3.82293

## Sheet: D
title	length	GC	GC (%)	result_count	frequency	code	age	genotype	frq/100GC
NC_003977FranceD30	3189	1545	48.4478	6	1.88147		modern	D	3.8835
FJ899792ChinaD10	3187	1559	48.9175	5	1.56887		modern	D	3.20718
JN642140LebanonD10	3188	1561	48.9649	4	1.25471		modern	D	2.56246
GQ477453PolandD20	3187	1544	48.4468	4	1.2551		modern	D	2.59067
GQ477455PolandD20	3184	1551	48.7123	4	1.25628		modern	D	2.57898
AB555496TaiwanD20	3190	1541	48.3072	4	1.25392		modern	D	2.59572
GQ205377IndiaD50	3187	1554	48.7606	6	1.88265		modern	D	3.861
JN642160LebanonD20	3188	1559	48.9021	3	0.941029		modern	D	1.92431
JN642163LebanonD20	3188	1550	48.6198	5	1.56838		modern	D	3.22581
JN688710ArgentinaD30	3191	1561	48.9188	6	1.88029		modern	D	3.84369
JN688711ArgentinaD30	3191	1540	48.2607	3	0.940144		modern	D	1.94805
GQ922005CanadaD40	3190	1555	48.7461	4	1.25392		modern	D	2.57235
MG585269ItalyD3381	3188	1407	44.1343	5	1.56838		modern	D	3.55366
HE974378MartiniqueD40	3190	1552	48.652	3	0.940439		modern	D	1.93299
AKB003Kazakhstan2586	3194	1555	48.685	7	2.19161	AKB003	ancient	D	4.50161
BRE008Kazakhstan1638	3193	1352	42.3426	6	1.87911	BRE008	ancient	D	4.43787
KJ470893BrazilD40	3187	1562	49.0116	7	2.19642		modern	D	4.48143
BRE026Kazakhstan2300	3193	1525	47.7607	7	2.1923	BRE026	ancient	D	4.59016
KJ470896BrazilD40	3187	1557	48.8547	6	1.88265		modern	D	3.85356
BRE028Kazakhstan2300	3193	1557	48.7629	8	2.50548	BRE028	ancient	D	5.13809
KJ470898BrazilD40	3187	1556	48.8233	6	1.88265		modern	D	3.85604
FJ904430TunisiaD70	3188	1570	49.2472	6	1.88206		modern	D	3.82166
I0157Great_Britain1232	3191	1462	45.8164	6	1.88029	I0157	ancient	D	4.10397
I0161Great_Britain1165	3191	1530	47.9474	8	2.50705	I0161	ancient	D	5.22876
I0216Italy2600	3185	1543	48.4458	9	2.82575	I0216	ancient	D	5.83279
I0217Italy2600	3185	1167	36.6405	5	1.56986	I0217	ancient	D	4.28449
I1344Russian_Federation650	3193	1550	48.5437	6	1.87911	I1344	ancient	D	3.87097
KIL044Ireland775	3187	1527	47.9134	7	2.19642	KIL044	ancient	D	4.58415
KRA001Germany734	3191	1468	46.0044	5	1.56691	KRA001	ancient	D	3.40599
KRA010Germany620	3191	1547	48.4801	8	2.50705	KRA010	ancient	D	5.1713
MAY017Russian_Federation600	3196	1521	47.5907	6	1.87735	MAY017	ancient	D	3.94477
MLR005Russian_Federation650	3195	1456	45.5712	4	1.25196	MLR005	ancient	D	2.74725
OAI017Great_Britain1450	3192	1542	48.3083	6	1.8797	OAI017	ancient	D	3.89105
FJ904436TunisiaD70	3188	1549	48.5885	7	2.19573		modern	D	4.51904
ORE002Russian_Federation2522	3194	1496	46.8378	4	1.25235	ORE002	ancient	D	2.6738
AB033559Papua_New_GuineaD40	3194	1561	48.8729	7	2.19161		modern	D	4.4843
SED009Great_Britain1200	3193	1105	34.607	5	1.56593	SED009	ancient	D	4.52489
AB048701AustraliaD40	3192	1561	48.9035	3	0.93985		modern	D	1.92184
SHK001Russian_Federation748	3196	1492	46.6834	5	1.56446	SHK001	ancient	D	3.35121
AB048702AustraliaD40	3192	1565	49.0288	5	1.56642		modern	D	3.19489
STR144Belgium406	3189	1556	48.7927	8	2.50862	STR144	ancient	D	5.14139
AB188243Russian_FederationD30	3196	1548	48.4355	4	1.25156		modern	D	2.58398
ZWE008Switzerland617	3190	1513	47.4295	5	1.5674	ZWE008	ancient	D	3.30469
AB210818JapanD20	3188	1549	48.5885	6	1.88206		modern	D	3.87347
AM494716Central_African_RepublicD70	3199	1557	48.6715	5	1.56299		modern	D	3.2113
AY796031TurkeyD20	3190	1561	48.9342	5	1.5674		modern	D	3.20307
AY902768USAD30	3187	1546	48.5096	4	1.2551		modern	D	2.58732
DQ315779IndiaD50	3187	1556	48.8233	8	2.5102		modern	D	5.14139
X80925GreeceD20	3186	1555	48.8073	5	1.56937		modern	D	3.21543
FJ904399TunisiaD10	3188	1538	48.2434	5	1.56838		modern	D	3.25098
AY721612TurkeyD10	3190	1553	48.6834	6	1.88088		modern	D	3.86349
AY741797IranD10	3188	1548	48.5571	6	1.88206		modern	D	3.87597
AB270543MongoliaD10	3189	1544	48.4164	6	1.88147		modern	D	3.88601
EU594409EstoniaD20	3188	1545	48.463	5	1.56838		modern	D	3.23625
AB109476JapanD20	3188	1547	48.5257	6	1.88206		modern	D	3.87847
DA51Kyrgyzstan2230	3193	1522	47.6668	8	2.50548	DA51	ancient	D	5.25624
RMI002Germany550	3190	1551	48.6207	4	1.25392	RMI002Germany	ancient	D	2.57898
STATISTICS
SUM	181832	86744	2719.23	317	99.3729	-	-	-	208.785
CNT	57	57	57	57	57	-	-	-	57
AVG	3190.04	1521.82	47.7058	5.5614	1.74338	-	-	-	3.66289
MIN	3184	1105	34.607	3	0.93985	-	-	-	1.92184
MAX	3199	1570	49.2472	9	2.82575	-	-	-	5.83279
VAR	9.89351	6942.99	6.84358	2.07079	0.203576	-	-	-	0.887877
STDEV	3.17335	84.0653	2.63928	1.45182	0.455204	-	-	-	0.950648
Q1	3188	1530	47.9474	5	1.56299	-	-	-	3.19489
MEDIAN Q2	3190	1548	48.5437	6	1.87735	-	-	-	3.85356
Q3	3192	1556	48.7927	6	1.88265	-	-	-	4.43787

## Sheet: E
title	length	GC	GC (%)	result_count	frequency	code	age	genotype	frq/100GC
X75657West_AfricaE0	3219	1559	48.4312	7	2.17459		modern	E	4.49006
X75664SenegalE0	3216	1562	48.5697	9	2.79851		modern	E	5.76184
HM363593NigeriaE0	3218	1552	48.2287	9	2.79677		modern	E	5.79897
STATISTICS
SUM	9653	4673	145.23	25	7.76986	-	-	-	16.0509
CNT	3	3	3	3	3	-	-	-	3
AVG	3217.67	1557.67	48.4099	8.33333	2.58995	-	-	-	5.35029
MIN	3216	1552	48.2287	7	2.17459	-	-	-	4.49006
MAX	3219	1562	48.5697	9	2.79851	-	-	-	5.79897
VAR	1.55556	17.5556	0.0196008	0.888889	0.0862651	-	-	-	0.37023
STDEV	1.52753	5.1316	0.171468	1.1547	0.359719	-	-	-	0.745214
Q1	3217	1555.5	48.33	8	2.48568	-	-	-	5.12595
MEDIAN Q2	3218	1559	48.4312	9	2.79677	-	-	-	5.76184
Q3	3218.5	1560.5	48.5004	9	2.79764	-	-	-	5.78041

## Sheet: F
title	length	GC	GC (%)	result_count	frequency	code	age	genotype	frq/100GC
AY311369VenezuelaF2a0	3222	1590	49.3482	6	1.8622		modern	F	3.77358
DQ899146VenezuelaF2b0	3221	1576	48.9289	8	2.4837		modern	F	5.07614
JN792922USAF1b0	3220	1569	48.7267	8	2.48447		modern	F	5.09879
AY090458Costa_RicaF1a0	3225	1572	48.7442	8	2.48062		modern	F	5.08906
AB116654JapanF1b0	3221	1569	48.7116	4	1.24185		modern	F	2.54939
FJ657525ArgentinaF1b0	3223	1573	48.8055	5	1.55135		modern	F	3.17864
AB116549PanamaF30	3222	1588	49.2862	8	2.48293		modern	F	5.03778
X75663ColumbiaF30	3220	1590	49.3789	6	1.86335		modern	F	3.77358
AY090455NicaraguaF2a0	3226	1599	49.566	6	1.85989		modern	F	3.75235
DQ899144VenezuelaF2b0	3221	1577	48.96	6	1.86278		modern	F	3.80469
AF223962ArgentinaF40	3223	1576	48.8985	7	2.17189		modern	F	4.44162
AB166850BoliviaF40	3220	1579	49.0373	4	1.24224		modern	F	2.53325
KUE033Peru581	3219	1478	45.9149	5	1.55328		ancient	F	3.38295
STATISTICS
SUM	41883	20436	634.307	81	25.1405	-	-	-	51.4918
CNT	13	13	13	13	13	-	-	-	13
AVG	3221.77	1572	48.7928	6.23077	1.93389	-	-	-	3.96091
MIN	3219	1478	45.9149	4	1.24185	-	-	-	2.53325
MAX	3226	1599	49.566	8	2.48447	-	-	-	5.09879
VAR	3.86982	814.923	0.762046	2.02367	0.194738	-	-	-	0.793587
STDEV	2.04751	29.7125	0.908598	1.48064	0.45931	-	-	-	0.927211
Q1	3220	1572	48.7442	5	1.55328	-	-	-	3.38295
MEDIAN Q2	3221	1576	48.9289	6	1.86278	-	-	-	3.77358
Q3	3223	1588	49.2862	8	2.48062	-	-	-	5.03778

[truncated: 11 more sheets: G, H, I, J, Ancient American, Early Anatolian farmer1, Mesolithic, WENBA, oru, gbn, czp]
